# Supplementary material for: Shaping the Physicochemical, Functional, Microbiological and Sensory Properties of Yoghurts Using Plant Additives
Source: Foods. 2023 Mar 17;12(6):1275. doi: 10.3390/foods12061275 (PMC10048245; doi:10.3390/foods12061275)
Supplement: Supplementary file 1 [file foods-12-01275-s001.zip]

Archive with 2 entries (2 files):
- Figure S1.PRISMA_2020_flow_diagram_new_SRs_v1.docx.pdf
- Table S1.PRISMA_2020_checklist.pdf.pdf
